# Supplementary material for: Flat versus Simulated Mountain Trail Running: A Multidisciplinary Comparison in Well-Trained Runners
Source: Int J Environ Res Public Health. 2023 Mar 15;20(6):5189. doi: 10.3390/ijerph20065189 (PMC10049634; doi:10.3390/ijerph20065189)
Supplement: Supplementary file 1 [file ijerph-20-05189-s001.zip]

Archive with 1 entries (1 files):
- ijerph-2222905-supplementary.pdf
